# Supplementary material for: Coordinated expansion of memory T follicular helper and B cells mediates spontaneous clearance of HCV reinfection
Source: Front Immunol. 2024 Jun 10;15:1403769. doi: 10.3389/fimmu.2024.1403769 (PMC11211980; doi:10.3389/fimmu.2024.1403769)
Supplement: Supplementary file 2 [file Table_1.xlsx]

## Sheet: Detailed SR-SR
Patient	Date	Episode	HCV genotype	Stage of reinfection	Estimated days post-reinfection	ALT (U/L)	AST (U/L)	HCV RNA
SR/SR-1	2012-04-10	1	3a	Pre-reinfection	-13	28	19	-
	2012-05-07	2	1b	Early acute	14	26	25	+
	2012-11-02			Late acute	193	28	25	-
	2013-07-24			Follow up	457	29	25	-
SR/SR-2	2013-07-10	1	NA	Pre-reinfection	-44	28	18	-
	2013-10-16	2	1	Early acute	54	37	36	-
	2013-12-10			Late acute	109	55	70	-
	2014-04-16			Follow up	236	25	21	-
SR/SR-3	2014-07-22	1	3a	Pre-reinfection	-52	ND	ND	-
	2014-11-04	2	1a - 1b	Early acute	53	50	175	+
	2015-01-05			Late acute	115	39	28	+
SR/SR-4	2010-10-12	1	1a	Pre-reinfection	-45	ND	ND	-
	2011-01-31	2	1	Early acute	46	48	16	-
	2011-03-28			Late acute	122	27	15	-
	2012-01-05			Follow up	405	34	14	-
SR/SR-5	2014-05-07	1	NA	Pre-reinfection	-56	ND	ND	-
	2014-09-04	2	NA	Early acute	64	ND	ND	+
	2014-11-26			Late acute	147	ND	ND	-
	2015-08-24			Follow up	418	ND	ND	-
SR/SR-6	2011-05-18	1	NA	Pre-reinfection	-128	ND	ND	-
	2011-11-08	2	1	Early acute	46	36	25	+
	2012-02-01			Late acute	131	ND	ND	-
	2013-01-30			Follow up	495	ND	ND	-
SR/SR-7	2014-11-12	1	NA	Pre-reinfection	-34	ND	ND	-
	2015-02-12	2	1	Early acute	58	ND	ND	+
	2015-05-12			Late acute	147	ND	ND	+
SR/SR-8	2014-08-28	1	NA	Pre-reinfection	-45	ND	ND	-
	2014-11-25	2	1	Early acute	45	ND	ND	+
	2015-05-11			Late acute	212	ND	ND	+
	2016-09-08			Follow up	698	ND	ND	-
SR/SR-9	2013-03-26	2	NA	Early acute	66	ND	ND	ND
	2013-07-18			Late acute	180	ND	ND	-
	2013-11-22			Follow up	307	ND	ND	-
SR/SR-10	2011-11-28	2	1a	Early acute	54	ND	ND	-
	2012-02-13			Late acute	131	ND	ND	-
	2013-07-08			Follow up	642	ND	ND	-
SR/SR-11	2014-01-21	3	3a	Early acute	61	ND	ND	+
	2014-03-07			Late acute	106	ND	ND	ND
	2015-01-08			Follow up	413	ND	ND	-
SR/SR-12	2014-07-08	2	NA	Early acute	11	ND	ND	ND
	2014-10-10			Late acute	104	ND	ND	-
	2015-10-15			Follow up	475	ND	ND	-
SR/SR-13	2011-11-15	2	1	Late acute	155	30	42	+
	2012-01-31			Follow up	232	ND	ND	-
SR/SR-14	2015-08-28	3	NA	Early acute	53	ND	ND	-
	2015-11-27			Late acute	144	ND	ND	-
	2016-02-16			Follow up	225	ND	ND	-

## Sheet: Detailed SR-CI
Patient	Date	Episode	HCV genotype	Stage of reinfection	Estimated days post-reinfection	ALT (U/L)	AST (U/L)	HCV RNA
SR/CI-1	2012-01-05	2	1	Pre-reinfection	-344	14	34	-
	2013-02-04	3	3a	Early acute	52	225	126	+
	2013-04-02			Late acute	109	67	65	-
	2013-08-20			Follow up	250	26	41	+
SR/CI-2	2010-07-05	1	1a	Pre-reinfection	-14	ND	ND	-
	2010-09-27	2	1a	Early acute	70	12	22	+
	2010-12-08			Late acute	142	14	26	+
	2011-03-30			Follow up	254	18	28	+
SR/CI-3	2010-08-05	1	NA	Pre-reinfection	-41	12	22	-
	2010-10-26	2	1a	Early acute	41	42	47	+
	2010-12-23			Late acute	99	22	36	+
	2011-05-04			Follow up	231	227	271	+
SR/CI-4	2007-09-04	1	NA	Pre-reinfection	-406	ND	ND	-
	2009-11-24	2	NA	Follow up	406	ND	ND	+
SR/CI-5	2015-08-06	1	1a	Pre-reinfection	-1	ND	ND	-
	2015-10-14	2	1a	Early acute	68	ND	ND	+
	2016-01-12			Late acute	158	ND	ND	-
	2016-06-16			Follow up	321	ND	ND	+
SR/CI-6	2013-05-15	2	1a	Early acute	63	ND	ND	+
	2013-07-15			Late acute	124	ND	ND	+
	2013-12-16			Follow up	278	ND	ND	+
SR/CI-7	2011-02-25	2	NA	Pre-reinfection	-1135	ND	ND	-
	2014-07-10	3	3a	Early acute	96	ND	ND	-
	2014-10-14			Late acute	192	ND	ND	-
	2015-03-09			Follow up	240	ND	ND	+
SR/CI-8	2011-11-21	2	1b	Early acute	3	20	41	+
	2012-05-02			Late acute	166	121	68	+
	2012-06-18			Follow up	213	ND	ND	+
